# Supplementary material for: Development, Validation, and Comparison of a Novel Nociception/Anti-Nociception Monitor against Two Commercial Monitors in General Anesthesia
Source: Sensors (Basel). 2024 Mar 22;24(7):2031. doi: 10.3390/s24072031 (PMC11013864; doi:10.3390/s24072031)
Supplement: Supplementary file 1 [file sensors-24-02031-s001.zip]

Archive with 1 entries (1 files):
- sensors-2861020-supplementary.pdf
